# Supplementary material for: Association between Weight Status and Mental Health among Korean Adolescents: A Nationwide Cross-Sectional Study
Source: Children (Basel). 2023 Mar 25;10(4):620. doi: 10.3390/children10040620 (PMC10137249; doi:10.3390/children10040620)
Supplement: Supplementary file 1 [file children-10-00620-s001.zip]

Archive with 1 entries (1 files):
- children-2205857-supplementary.pdf
